# Supplementary material for: Rectal Bioavailability of Amoxicillin from Hollow-Type Suppositories: Effect of Chemical Form of Amoxicillin
Source: Pharmaceutics. 2023 Jul 1;15(7):1865. doi: 10.3390/pharmaceutics15071865 (PMC10383505; doi:10.3390/pharmaceutics15071865)
Supplement: Supplementary file 1 [file pharmaceutics-15-01865-s001.zip]

Archive with 1 entries (1 files):
- pharmaceutics-2397119-supplementary.pdf
